# Supplementary material for: In Vitro Immune Response of Mononuclear Cells to Multidrug-Resistant Escherichia coli
Source: Microorganisms. 2025 May 20;13(5):1164. doi: 10.3390/microorganisms13051164 (PMC12114291; doi:10.3390/microorganisms13051164)
Supplement: Supplementary file 1 [file microorganisms-13-01164-s001.zip]

Archive with 1 entries (1 files):
- microorganisms-3615121-supplementary.pdf
